# Supplementary material for: A Type 2 Ryanodine Receptor Variant in the Helical Domain 2 Associated with an Impairment of the Adrenergic Response
Source: J Pers Med. 2021 Jun 20;11(6):579. doi: 10.3390/jpm11060579 (PMC8235491; doi:10.3390/jpm11060579)
Supplement: Supplementary file 1 [file jpm-11-00579-s001.zip]

Archive with 1 entries (1 files):
- jpm-1230480-supplementary.pdf
